# Supplementary material for: Hyaluronated and PEGylated Liposomes as a Potential Drug-Delivery Strategy to Specifically Target Liver Cancer and Inflammatory Cells
Source: Molecules. 2022 Feb 4;27(3):1062. doi: 10.3390/molecules27031062 (PMC8840578; doi:10.3390/molecules27031062)
Supplement: Supplementary file 1 [file molecules-27-01062-s001.zip]

Archive with 1 entries (1 files):
- molecules-1554320-SI.pdf
